# Supplementary material for: RfeA from Streptococcus suis serotype 2 triggers NLRP3/Caspase-1-dependent pyroptosis leading to blood–brain barrier disruption
Source: Vet Res. 2025 Sep 25;56:184. doi: 10.1186/s13567-025-01620-x (PMC12465831; doi:10.1186/s13567-025-01620-x)
Supplement: Supplementary file 2 — Additional file 2. List of proteins identified to interact with RfeA via LC‒MS/MS analysis. [file 13567_2025_1620_MOESM2_ESM.xlsx]

## Sheet: Sheet1
Protein_ID	Protein_Qscore	Protein_FDR	Protein_Mass	PeptideSeqs	PepIsUnique	Unique_Peptide_Num	Unique_Spectra_Num	Coverage	Peptide_Query	Sameset	Description	Abundance	iBAQ
sp|P02768|ALBU_HUMAN	6.15269	NA	69321.4945647001	ALVLIAFAQYLQQCPFEDHVK;LVNEVTEFAK	1;1	2	2	0.0509	17707;4799	-	Albumin OS=Homo sapiens OX=9606 GN=ALB PE=1 SV=2	174000	4142.85
sp|P06733|ENOA_HUMAN	8.78112	NA	47139.3184047001	AAVPSGASTGIYEALELR;FGANAILGVSLAVCK;FTASAGIQVVGDDLTVTNPK	1;1;1	3	5	0.1221	14313;14312;11300;15693;15690	-	Alpha-enolase OS=Homo sapiens OX=9606 GN=ENO1 PE=1 SV=2	154072	5312.83
sp|P35527|K1C9_HUMAN	51.4811	NA	62026.8136747004	DQIVDLTVGNNK;FSSSSGYGGGSSR;GGGGSFGYSYGGGSGGGFSASSLGGGFGGGSR;GGSGGSYGGGGSGGGYGGGSGSR;HGVQELEIELQSQLSK;IKFEMEQNLR;NHKEEMSQLTGQNSGDVNVEINVAPGK;NYSPYYNTIDDLK;QEYEQLIAK;QFSSSYLSR;QGVDADINGLR;SGGGGGGGLGSGGSIR;STMQELNSR;TLLDIDNTR;VQALEEANNDLENK	1;1;1;1;1;1;1;1;1;1;1;1;1;1;1	15	29	0.3579	7584;6140;6141;18580;14197;14196;14520;14519;7771;19365;19369;12387;4319;4318;3472;4952;4951;4970;4971;4674;4972;4969;6076;6077;3583;3514;12135;12145;12134	-	Keratin, type I cytoskeletal 9 OS=Homo sapiens OX=9606 GN=KRT9 PE=1 SV=3	1.42694e+07	475647
sp|P08670|VIME_HUMAN	17.4113	NA	53619.0779647001	FADLSEAANR;ILLAELEQLK;KVESLQEEIAFLK;LLQDSVDFSLADAINTEFK;MALDIEIATYR;QVDQLTNDK	1;1;1;1;1;1	6	7	0.1545	3947;5148;11471;16097;16096;7206;3507	-	Vimentin OS=Homo sapiens OX=9606 GN=VIM PE=1 SV=4	696661	21110.9
sp|P69905|HBA_HUMAN	5.11129	NA	15247.9	FLASVSTVLTSK;VGAHAGEYGAEALER	1;1	2	2	0.1901	6364;11410	-	Hemoglobin subunit alpha OS=Homo sapiens OX=9606 GN=HBA1 PE=1 SV=2	16457.2	2057.15
sp|P08238|HS90B_HUMAN	9.96809	NA	83212.1006647002	ADLINNLGTIAK;HNDDEQYAWESSAGGSFTVR;VILHLKEDQTEYLEER	1;1;1	3	4	0.0663	6285;16724;16723;15614	sp|P07900|HS90A_HUMAN	Heat shock protein HSP 90-beta OS=Homo sapiens OX=9606 GN=HSP90AB1 PE=1 SV=4	651885	16297.1
sp|P10599|THIO_HUMAN	7.33966	NA	11729.7	TAFQEALDAAGDK;VGEFSGANK	1;1	2	2	0.2095	7994;1733	-	Thioredoxin OS=Homo sapiens OX=9606 GN=TXN PE=1 SV=3	12361.6	1765.95
sp|P68871|HBB_HUMAN	6.29826	NA	15988.3	VLGAFSDGLAHLDNLK;VNVDEVGGEALGR	1;1	2	2	0.1973	13104;7559	-	Hemoglobin subunit beta OS=Homo sapiens OX=9606 GN=HBB PE=1 SV=2	157741	14340.1
sp|P60709|ACTB_HUMAN	29.4675	NA	41709.7	AGFAGDDAPR;AVFPSIVGRPR;CPEALFQPSFLGMESCGIHETTFNSIMK;DLTDYLMK;DLYANTVLSGGTTMYPGIADR;DSYVGDEAQSK;EITALAPSTMK;EKLCYVALDFEQEMATAASSSSLEK;IWHHTFYNELR;KDLYANTVLSGGTTMYPGIADR;KYSVWIGGSILASLSTFQQMWISK;LCYVALDFEQEMATAASSSSLEK;LCYVALDFEQEMATAASSSSLEKSYELPDGQVITIGNER;QEYDESGPSIVHR;SYELPDGQVITIGNER;TTGIVMDSGDGVTHTVPIYEGYALPHAILR;VAPEEHPVLLTEAPLNPK;YSVWIGGSILASLSTFQQMWISKQEYDESGPSIVHR	0;0;1;0;1;0;0;1;0;1;0;1;1;0;0;1;1;1	9	49	0.6347	2420;2413;2415;2418;2414;5569;5568;20058;20114;2714;16550;16564;16546;16548;16553;16554;16562;16632;16551;16628;16561;16552;5554;5021;5022;19011;19010;19007;19090;11195;11239;11217;11228;11185;11191;11224;11232;11222;11204;11213;11223;11215;11211;11193;11192;11200;11216;11205;11189;11221;11218;11201;11219;11184;17138;17207;17137;18730;18010;17938;17934;17937;17933;17940;18009;17931;17946;18012;17…	sp|P63261|ACTG_HUMAN	Actin, cytoplasmic 1 OS=Homo sapiens OX=9606 GN=ACTB PE=1 SV=1	3.68903e+06	160392
sp|P68032|ACTC_HUMAN	13.3414	NA	41991.9	AGFAGDDAPR;AVFPSIVGRPR;DLTDYLMK;DSYVGDEAQSK;EITALAPSTMK;EKLCYVALDFENEMATAASSSSLEK;IWHHTFYNELR;KYSVWIGGSILASLSTFQQMWISK;LCYVALDFENEMATAASSSSLEK;SYELPDGQVITIGNER;YPIEHGIITNWDDMEK;YPIEHGIITNWDDMEKIWHHTFYNELR	0;0;0;0;0;1;0;0;1;0;1;1	4	11	0.3793	2420;2413;2415;2418;2414;5569;5568;2714;5554;5021;5022;19032;11195;11239;11217;11228;11185;11191;11224;11232;11222;11204;11213;11223;11215;11211;11193;11192;11200;11216;11205;11189;11221;11218;11201;11219;11184;18730;17951;17957;17955;17952;17956;17953;17964;14187;14183;14189;14188;14180;14184;14199;15304;20348;20347	-	Actin, alpha cardiac muscle 1 OS=Homo sapiens OX=9606 GN=ACTC1 PE=1 SV=1	425649	18506.5
sp|Q15149|PLEC_HUMAN	38.5344	NA	531465.977584717	DGHNLISLLEVLSGDSLPR;ELMWLNEKEEEEVGFDWSDR;GLIDHQTYLELSEQECEWEEITISSSDGVVK;GSFDATGSGFSMTFSSSSYSSSGYGR;LEAQHQALVTLWHQLHVDMK;LGFHLPLEVAYQR;LLLEAQAATGFLLDPVK;LLLEAQAATGFLLDPVKGER;LQNVQIALDYLR;LTAEDLFEAR;MIIIIIEIIEK;RGSFDATGSGFSMTFSSSSYSSSGYGR	1;1;1;1;1;1;1;1;1;1;1;1	12	16	0.0391	15697;17899;17897;17974;20422;20423;18213;17359;11602;14263;14262;16164;10130;5074;7860;18846	-	Plectin OS=Homo sapiens OX=9606 GN=PLEC PE=1 SV=3	794951	2331.23
sp|P47756|CAPZB_HUMAN	2.62844	NA	31330.8	LTSTVMLWLQTNK	1	1	2	0.0469	11481;11484	-	F-actin-capping protein subunit beta OS=Homo sapiens OX=9606 GN=CAPZB PE=1 SV=4	23416.9	1170.85
sp|P04899|GNAI2_HUMAN	7.33966	NA	40425.1	NVQFVFDAVTDVIIK;WFTDTSIILFLNK	1;1	2	4	0.0789	13467;13469;13468;12307	sp|P63096|GNAI1_HUMAN	Guanine nucleotide-binding protein G(i) subunit alpha-2 OS=Homo sapiens OX=9606 GN=GNAI2 PE=1 SV=3	189683	9484.16
sp|O75369|FLNB_HUMAN	6.29826	NA	277990	ANEPTHFTVDCTEAGEGDVSVGIK;QMQLENVSVALEFLDRESIK;TATFTIVTEDAGEGGLDLAIEGPSK	1;0;1	2	2	0.0265	17867;17166;17706	-	Filamin-B OS=Homo sapiens OX=9606 GN=FLNB PE=1 SV=2	283690	1943.08
sp|P29401|TKT_HUMAN	2.62844	NA	67834.7234847002	FIECYIAEQNMVSIAVGCATR	1	1	2	0.0337	17487;17492	-	Transketolase OS=Homo sapiens OX=9606 GN=TKT PE=1 SV=3	0	0
sp|P21333|FLNA_HUMAN	3.66983	NA	280564	QMQLENVSVALEFLDRESIK;SADFVVEAIGDDVGTLGFSVEGPSQAK	0;1	1	2	0.0178	17166;18548;18547	-	Filamin-A OS=Homo sapiens OX=9606 GN=FLNA PE=1 SV=4	424926	2950.87
sp|P11142|HSP7C_HUMAN	15.9752	NA	70854.2222747003	FEELNADLFR;IINEPTAAAIAYGLDK;LLQDFFNGK;SINPDEAVAYGAAVQAAILSGDK;TLSSSTQASIEIDSLYEGIDFYTSITR;TTPSYVAFTDTER	1;1;1;1;1;0	5	5	0.1517	6393;12989;3703;16758;19613;10832	-	Heat shock cognate 71 kDa protein OS=Homo sapiens OX=9606 GN=HSPA8 PE=1 SV=1	91623.4	2476.31
sp|P61978|HNRPK_HUMAN	9.82251	NA	50944.4019047001	IDEPLEGSEDR;IILDLISESPIK;ILSISADIETIGEILKK	1;1;1	3	3	0.0864	6507;8085;14552	-	Heterogeneous nuclear ribonucleoprotein K OS=Homo sapiens OX=9606 GN=HNRNPK PE=1 SV=1	45445.4	1683.16
sp|O43707|ACTN4_HUMAN	23.8605	NA	104788	ACLISLGYDVENDR;AIMTYVSSFYHAFSGAQK;CQLEINFNTLQTK;DGLAFNALIHR;ETTDTDTADQVIASFK;FAIQDISVEETSAK;GYEEWLLNEIR;ISIEMNGTLEDQLSHLK;LASDLLEWIR;LMLLLEVISGER;LVSIGAEEIVDGNAK;MTLGMIWTIILR;NVNVQNFHISWK;NVNVQNFHISWKDGLAFNALIHR;VEQIAAIAQELNELDYYDSHNVNTR;VGWEQLLTTIAR	1;0;0;1;1;0;0;1;0;0;1;0;1;1;1;0	8	10	0.2327	12619;15574;15575;15648;12428;5967;5966;13774;11517;9671;15096;5855;8715;8714;9023;11173;10448;10807;18537;18545;19395;8994	-	Alpha-actinin-4 OS=Homo sapiens OX=9606 GN=ACTN4 PE=1 SV=2	630492	10335.9
sp|P12814|ACTN1_HUMAN	22.5646	NA	102993	ACLISLGYDIGNDPQGEAEFAR;AIMTYVSSFYHAFSGAQK;CQLEINFNTLQTK;DGLGFCALIHR;FAIQDISVEETSAK;GYEEWLLNEIR;ISIEMHGTLEDQLSHLR;LAILGIHNEVSK;LASDLLEWIR;LGVVTFQAFIDFMSR;LMLLLEVISGER;LVSIGAEEIVDGNVK;MTLGMIWTIILR;NVNIQNFHISWK;VGWEQLLTTIAR	1;0;0;1;0;0;1;1;0;1;0;1;0;1;0	7	11	0.2309	17350;15574;15575;15648;12428;6491;11517;9671;15406;15405;7167;7166;5855;13822;13821;8715;8714;9023;11603;10448;10987;10986;8994	-	Alpha-actinin-1 OS=Homo sapiens OX=9606 GN=ACTN1 PE=1 SV=2	1.79529e+06	29921.5
sp|P62917|RL8_HUMAN	6.00173	NA	28007.3	AVVGVVAGGGR;TELFIAAEGIHTGQFVYCGK	1;1	2	2	0.1206	2035;16664	-	60S ribosomal protein L8 OS=Homo sapiens OX=9606 GN=RPL8 PE=1 SV=2	0	0
sp|O94832|MYO1D_HUMAN	11.1184	NA	116128.548154701	HIDYFNNQIIVDLVEQQHK;IYTFIGEVVVSVNPYK;LFCWIVTR;TLFTLEELR	1;1;1;1	4	4	0.0517	17182;14474;3982;4323	-	Unconventional myosin-Id OS=Homo sapiens OX=9606 GN=MYO1D PE=1 SV=2	76775.1	1037.5
sp|P07355|ANXA2_HUMAN	6.15269	NA	38579.8	DALNIETAIK;QDIAFAYQR	1;1	2	3	0.056	3849;4191;3973	-	Annexin A2 OS=Homo sapiens OX=9606 GN=ANXA2 PE=1 SV=2	154656	6444
sp|P21796|VDAC1_HUMAN	6.15269	NA	30753.6	TDEFQLHTNVNDGTEFGGSIYQK;WNTDNTLGTEITVEDQLAR	1;1	2	2	0.1484	18151;16349	-	Voltage-dependent anion-selective channel protein 1 OS=Homo sapiens OX=9606 GN=VDAC1 PE=1 SV=2	27017.5	1500.97
sp|P62805|H4_HUMAN	6.29826	NA	11360.4	DAVTYTEHAK;TVTAMDVVYALK	1;1	2	2	0.2136	4529;7839	-	Histone H4 OS=Homo sapiens OX=9606 GN=H4C1 PE=1 SV=2	0	0
sp|P42167|LAP2B_HUMAN	3.66983	NA	50639.5	DVYVQLYLQHLTAR	1	1	2	0.0308	13589;13588	sp|P42166|LAP2A_HUMAN	Lamina-associated polypeptide 2, isoforms beta/gamma OS=Homo sapiens OX=9606 GN=TMPO PE=1 SV=2	2157.74	86.3095
sp|A0A0B4J1Y9|HV372_HUMAN	2.48286	NA	13194.5	NSLYLQMNSLK	1	1	2	0.0924	7854;7498	-	Immunoglobulin heavy variable 3-72 OS=Homo sapiens OX=9606 GN=IGHV3-72 PE=3 SV=1	0	0
sp|Q71U36|TBA1A_HUMAN	7.33966	NA	50103.6	AFVHWYVGEGMEEGEFSEAR;AVCMLSNTTAIAEAWAR;AYHEQLSVAEITNACFEPANQMVK;EDAANNYAR;EIIDLVLDR;TIGGGDDSFNTFFSETGAGK	0;1;1;0;0;0	2	4	0.2195	17089;14710;14711;18755;18768;3031;3810;15582	sp|P68363|TBA1B_HUMAN	Tubulin alpha-1A chain OS=Homo sapiens OX=9606 GN=TUBA1A PE=1 SV=1	56968.6	2589.48
sp|P02533|K1C14_HUMAN	10.2226	NA	51529.3833747001	EVATNSELVQSGK;LLEGEDAHLSSSQFSSGSQSSR;MSVEADINGLR;TKYETELNLR;VTMQNLNDR;YETELNLR	0;1;1;1;0;1	4	5	0.1377	8533;16978;5893;6645;6644;4112;4128;3886;3178	-	Keratin, type I cytoskeletal 14 OS=Homo sapiens OX=9606 GN=KRT14 PE=1 SV=4	389744	11135.5
sp|P11940|PABP1_HUMAN	8.78112	NA	70625.8683547001	FSPAGPILSIR;ITGMLLEIDNSELLHMLESPESLR;IVATKPLYVALAQR	1;1;1	3	3	0.077	4957;18724;11605	-	Polyadenylate-binding protein 1 OS=Homo sapiens OX=9606 GN=PABPC1 PE=1 SV=2	53851	1417.13
sp|P19338|NUCL_HUMAN	6.15269	NA	76568.3569547005	GYAFIEFASFEDAK;NDLAVVDVR	1;1	2	2	0.0324	12245;2738	-	Nucleolin OS=Homo sapiens OX=9606 GN=NCL PE=1 SV=3	130106	2828.39
sp|P68104|EF1A1_HUMAN	27.5303	NA	50109.1073147001	EHALLAYTLGVK;IGGIGTVPVGR;LPLQDVYK;NMITGTSQADCAVLIVAAGVGEFEAGISK;QTVAVGVIK;STTTGHLIYK;THINIVVIGHVDSGK;VETGVLKPGMVVTFAPVNVTTEVK;YYVTIIDAPGHR	1;1;1;1;1;1;1;1;1	9	14	0.2814	7567;7566;3058;2402;19459;19399;1809;4302;12157;12159;12160;12158;17808;9344	sp|Q5VTE0|EF1A3_HUMAN	Elongation factor 1-alpha 1 OS=Homo sapiens OX=9606 GN=EEF1A1 PE=1 SV=1	4.33307e+06	188394
sp|P08729|K2C7_HUMAN	5.11129	NA	51354.3067347001	LALDIEIATYR;QEELEAALQR;SAYGGPVGAGIR	0;1;1	2	2	0.0704	6855;5386;4087	-	Keratin, type II cytoskeletal 7 OS=Homo sapiens OX=9606 GN=KRT7 PE=1 SV=5	8.52711e+06	250797
sp|P05787|K2C8_HUMAN	11.1184	NA	53671.1323147002	LALDIEIATYR;LQAEIEGLK;LSELEAALQR;NKYEDEINK;QLETLGQEK;QLYEEEIR	0;1;1;0;1;1	4	4	0.1159	6855;2741;4463;4859;4858;3278;3674	-	Keratin, type II cytoskeletal 8 OS=Homo sapiens OX=9606 GN=KRT8 PE=1 SV=7	4.08862e+06	127769
sp|P13647|K2C5_HUMAN	17.5569	NA	62339.9759547003	ISISTSGGSFR;LAELEEALQK;LALDVEIATYR;NKYEDEINK;NLDLDSIIAEVK;NMQDLVEDFK;QLDSIVGER;TEAESWYQTK;TTAENEFVMLK;WTLLQEQGTK;YEELQQTAGR	1;1;0;0;0;1;0;1;1;0;1	6	6	0.1915	4192;4722;6578;4859;4858;7884;6415;2948;6278;7280;5652;5464	-	Keratin, type II cytoskeletal 5 OS=Homo sapiens OX=9606 GN=KRT5 PE=1 SV=3	785269	22436.2
sp|P35908|K22E_HUMAN	51.2804	NA	65393.2160147004	AAFGGSGGR;AQYEEIAQR;EEAEALYHSK;FLEQQNQVLQTK;GFSSGSAVVSGGSR;GGSGGGGSISGGGYGSGGGSGGR;GGSISGGGYGSGGGK;HGGGGGGFGGGGFGSR;KDVDNAYMIK;KYEDEINK;LALDVEIATYR;LNDLEEALQQAK;LQGEIAHVK;NLDLDSIIAEVK;NVQDAIADAEQR;SISISVAGGGGGFGAAGGFGGR;SKEEAEALYHSK;TAAENDFVTLK;TSQNSELNNMQDLVEDYK;VDLLNQEIEFLK;YEELQVTVGR	1;0;1;0;1;1;1;1;1;1;0;1;1;0;1;1;1;1;1;1;1	17	20	0.4022	577;4134;5240;10644;10645;6420;13773;5532;7683;7684;5804;3193;6578;8700;2655;7884;7879;7880;14529;9073;5736;5756;16179;10399;5455	-	Keratin, type II cytoskeletal 2 epidermal OS=Homo sapiens OX=9606 GN=KRT2 PE=1 SV=2	6.23906e+06	148549
sp|P04264|K2C1_HUMAN	45.0926	NA	65998.9998447004	AEAESLYQSK;AQYEDIAQK;FLEQQNQVLQTK;FLEQQNQVLQTKWELLQQVDTSTR;GGGGGGYGSGGSSYGSGGGSYGSGGGGGGGR;LNDLEDALQQAK;NKYEDEINK;NMQDMVEDYR;QISNLQQSISDAEQR;SGGGFSSGSAGIINYQR;SLDLDSIIAEVK;SLNNQFASFIDK;SLVNLGGSK;THNLEPYFESFINNLR;TNAENEFVTIK;TNAENEFVTIKK;WELLQQVDTSTR	1;1;0;1;1;1;0;1;1;1;1;1;1;1;1;1;1	15	18	0.3075	4394;3585;10644;10645;19475;17319;17320;8430;4859;4858;7911;13562;13564;12961;7347;8950;1469;15479;6618;9110;10641;10642	-	Keratin, type II cytoskeletal 1 OS=Homo sapiens OX=9606 GN=KRT1 PE=1 SV=6	2.21812e+07	633750
sp|P08779|K1C16_HUMAN	2.62844	NA	51236.2018247001	QTVEADVNGLR;VTMQNLNDR	1;0	1	2	0.0423	5616;5628;4112;4128;3886	-	Keratin, type I cytoskeletal 16 OS=Homo sapiens OX=9606 GN=KRT16 PE=1 SV=4	786290	22465.4
sp|P05783|K1C18_HUMAN	12.3054	NA	48028.5351247001	IVLQIDNAR;LASYLDR;LEAEIATYR;QAQEYEALLNIK	1;1;1;1	4	5	0.086	3223;3224;1093;3590;9647	-	Keratin, type I cytoskeletal 18 OS=Homo sapiens OX=9606 GN=KRT18 PE=1 SV=2	323266	11545.2
sp|P13639|EF2_HUMAN	6.29826	NA	95276.9474047005	VNFTVDQIR;VTDGALVVVDCVSGVCVQTETVLR	1;1	2	2	0.0385	3911;18053	-	Elongation factor 2 OS=Homo sapiens OX=9606 GN=EEF2 PE=1 SV=4	123689	2378.64
sp|P13645|K1C10_HUMAN	40.416	NA	58791.6926447003	ADLEMQIESLTEELAYLKK;ALEESNYELEGK;ELTTEIDNNIEQISSYK;GSLGGGFSSGGFSGGSFSR;LENEIQTYR;LKYENEVALR;NVQALEIELQSQLALK;QSLEASLAETEGR;QSVEADINGLR;SLLEGEGSSGGGGR;SQYEQLAEQNR;VLDELTLTK;VTMQNLNDR	1;1;1;1;1;1;1;1;1;1;1;1;0	12	24	0.2894	16608;8907;15526;13464;5093;5109;5094;6126;14237;14236;9060;8748;5617;5614;5629;5630;5366;5627;5631;6553;8585;8598;8584;3126;4112;4128;3886	-	Keratin, type I cytoskeletal 10 OS=Homo sapiens OX=9606 GN=KRT10 PE=1 SV=6	1.29973e+07	464189
sp|P06576|ATPB_HUMAN	7.33966	NA	56524.6046947001	FTQAGSEVSALLGR;SLQDIIAILGMDELSEEDKLTVSR	1;1	2	2	0.0718	9966;18455	-	ATP synthase subunit beta, mitochondrial OS=Homo sapiens OX=9606 GN=ATP5F1B PE=1 SV=3	28187	939.567
sp|P15880|RS2_HUMAN	3.66983	NA	31304.6	AFVAIGDYNGHVGLGVK	1	1	2	0.058	13566;13578	-	40S ribosomal protein S2 OS=Homo sapiens OX=9606 GN=RPS2 PE=1 SV=2	25487.9	1158.54
sp|Q9Y4I1|MYO5A_HUMAN	3.66983	NA	215268.556274699	VLMEQLTSVSEELDVR	1	1	2	0.0086	14589;14590	-	Unconventional myosin-Va OS=Homo sapiens OX=9606 GN=MYO5A PE=1 SV=2	67038.3	563.347
sp|Q9P258|RCC2_HUMAN	6.15269	NA	56049.2020147002	TLDGIFSEQVAMGYSHSLVIAR;VFSWGFGGYGR	1;1	2	3	0.0632	17344;17346;6075	-	Protein RCC2 OS=Homo sapiens OX=9606 GN=RCC2 PE=1 SV=2	107279	3352.46
sp|P60842|IF4A1_HUMAN	8.78112	NA	46124.5549347001	DQIYDIFQK;GIDVQQVSLVINYDLPTNR;VVMALGDYMGASCHACIGGTNVR	1;1;1	3	3	0.1256	5145;16189;17507	-	Eukaryotic initiation factor 4A-I OS=Homo sapiens OX=9606 GN=EIF4A1 PE=1 SV=1	9314.48	404.978
sp|Q9UQ80|PA2G4_HUMAN	6.29826	NA	43759.2	AEFEVHEVYAVDVLVSSGEGK;SLVEASSSGVSVLSLCEK	1;1	2	2	0.099	16778;14620	-	Proliferation-associated protein 2G4 OS=Homo sapiens OX=9606 GN=PA2G4 PE=1 SV=3	97515.6	4063.15
sp|P15924|DESP_HUMAN	8.78112	NA	331568.699954703	IEVLEEELR;ISITEGIER;NLHSEISGK	1;1;1	3	3	0.0094	4462;2954;2525	-	Desmoplakin OS=Homo sapiens OX=9606 GN=DSP PE=1 SV=3	89499.3	438.722
sp|P62820|RAB1A_HUMAN	6.15269	NA	22663.4	FADDTYTESYISTIGVDFK;GAHGIIVVYDVTDQESFNNVK	1;1	2	3	0.1951	16334;16335;16953	-	Ras-related protein Rab-1A OS=Homo sapiens OX=9606 GN=RAB1A PE=1 SV=3	64497.6	3583.2
sp|P22626|ROA2_HUMAN	3.66983	NA	37406.7	DYFEEYGKIDTIEIITDR	1	1	2	0.051	16592;16591	-	Heterogeneous nuclear ribonucleoproteins A2/B1 OS=Homo sapiens OX=9606 GN=HNRNPA2B1 PE=1 SV=2	48574	2556.53
sp|P26641|EF1G_HUMAN	6.29826	NA	50087.1414947001	NAFASVILFGTNNSSSISGVWVFR;VPAFEGDDGFCVFESNAIAYYVSNEELR	1;1	2	2	0.119	18045;20005	-	Elongation factor 1-gamma OS=Homo sapiens OX=9606 GN=EEF1G PE=1 SV=3	0	0
sp|P16435|NCPR_HUMAN	3.66983	NA	76641.2494947002	NIIVFYGSQTGTAEEFANR	1	1	2	0.0281	16048;16049	-	NADPH--cytochrome P450 reductase OS=Homo sapiens OX=9606 GN=POR PE=1 SV=2	45328.1	1225.08
sp|P05141|ADT2_HUMAN	12.4509	NA	32831.2	GLYQGFNVSVQGIIIYR;GMGGAFVLVLYDEIK;GMGGAFVLVLYDEIKK;TAVAPIER	1;1;1;1	4	5	0.1376	15097;12470;13757;13758;1295	sp|P12235|ADT1_HUMAN	ADP/ATP translocase 2 OS=Homo sapiens OX=9606 GN=SLC25A5 PE=1 SV=7	398479	19923.9
sp|P17844|DDX5_HUMAN	10.9118	NA	69104.7328347004	LLQLVEDR;QVSDLISVLR;TLSYLLPAIVHINHQPFLER;TTYLVLDEADR	1;1;1;1	4	4	0.0798	2547;4465;17215;7204	-	Probable ATP-dependent RNA helicase DDX5 OS=Homo sapiens OX=9606 GN=DDX5 PE=1 SV=1	174592	4988.33
sp|O00159|MYO1C_HUMAN	9.96809	NA	121605.914144701	IDYANLTGISVSSLSDSLFVLHVQR;LLHYAGEVTYSVTGFLDK;LLHYAGEVTYSVTGFLDKNNDLLFR	1;1;1	3	4	0.047	18703;15601;15599;19329	-	Unconventional myosin-Ic OS=Homo sapiens OX=9606 GN=MYO1C PE=1 SV=4	256504	3828.42
sp|P14618|KPYM_HUMAN	12.4509	NA	57900.0222947001	EAEAAIYHLQLFEELR;FDEILEASDGIMVAR;GDLGIEIPAEK;RFDEILEASDGIMVAR	1;1;1;1	4	5	0.081	15124;13054;4697;14442;14443	-	Pyruvate kinase PKM OS=Homo sapiens OX=9606 GN=PKM PE=1 SV=4	155281	4313.35
sp|O15523|DDX3Y_HUMAN	6.15269	NA	73108.1200747004	QYPISLVLAPTR;VGSTSENITQK	1;1	2	2	0.0348	8433;5048	sp|O00571|DDX3X_HUMAN	ATP-dependent RNA helicase DDX3Y OS=Homo sapiens OX=9606 GN=DDX3Y PE=1 SV=2	81748.6	1901.13
sp|Q9ULV4|COR1C_HUMAN	12.3054	NA	53215.0611547001	AIFLADGNVFTTGFSR;FVAIIIEASGGGAFLVLPLHK;NADPILISLK;YFEITDESPYVHYLNTFSSK	1;1;1;1	4	6	0.1414	13551;13553;16220;16219;3769;17511	-	Coronin-1C OS=Homo sapiens OX=9606 GN=CORO1C PE=1 SV=1	1.06052e+06	44188.4
sp|P35580|MYH10_HUMAN	3.66983	NA	228857.949874699	AGVLAHLEEER;FDQLLAEEK;LDPHLVLDQLR;LQQLFNHTMFILEQEEYQR;TQLEELEDELQATEDAK;VEDMAELTCLNEASVLHNLK;VIQYLAHVASSHK;YYSGLIYTYSGLFCVVINPYK	0;0;0;0;0;0;1;0	1	2	0.0612	5922;5921;3925;7651;17623;17621;17674;17620;17622;15315;16875;10262;10261;17829	-	Myosin-10 OS=Homo sapiens OX=9606 GN=MYH10 PE=1 SV=3	170044	1360.36
sp|P35579|MYH9_HUMAN	97.4618	NA	226391.587774699	AGVLAHLEEER;ALEQQVEEMK;ANLQIDQINTDLNLER;DFSALESQLQDTQELLQEENR;EEVGEEAIVELVENGK;EQADFAIEALAK;EQADFAIEALAKATYER;FDQLLAEEK;FVSELWK;GDLPFVVPR;IAQLEEELEEEQGNTELINDR;IAQLEEQLDNETK;IIGLDQVAGMSETALPGAFK;INFDVNGYIVGANIETYLLEK;ITDVIIGFQACCR;KANLQIDQINTDLNLER;KQELEEICHDLEAR;LDPHLVLDQLR;LEVNLQAMK;LQLQEQLQAETELCAEAEELR;LQQELDDLLVDLDHQR;LQQLFNHTMFILEQEEYQR;LRLEVNLQAMK;NFINNPLAQADWAAK;NLPIYSEEIVEMYK;NMDPLNDNIAT…	0;1;1;1;1;1;1;0;1;1;1;1;1;1;1;1;1;0;1;1;1;0;1;1;1;1;1;1;1;1;1;1;1;0;1;0;1;0	31	64	0.2582	5922;5921;5664;14738;17709;13801;13795;7394;15080;3925;1735;2732;17635;17634;11421;15630;17323;17324;11743;15528;14009;7651;3282;17748;17762;17749;17760;17770;17751;17757;17768;17745;17761;17744;17747;17758;17767;17743;17759;17771;17746;15226;15225;15233;17623;17621;17674;17620;17622;7568;13140;13794;16093;16094;19645;2387;7901;13662;15896;15823;15822;15833;15821;5152;15510;15502;15507;15501;1550…	-	Myosin-9 OS=Homo sapiens OX=9606 GN=MYH9 PE=1 SV=4	6.83935e+06	53853.2
sp|Q06830|PRDX1_HUMAN	6.29826	NA	22096.3	LVQAFQFTDK;QITVNDLPVGR	1;1	2	3	0.1055	5506;5792;5791	-	Peroxiredoxin-1 OS=Homo sapiens OX=9606 GN=PRDX1 PE=1 SV=1	308483	22034.5
sp|P38646|GRP75_HUMAN	22.419	NA	73634.7713147002	GAVVGIDLGTTNSCVAVMEGK;GVPQIEVTFDIDANGIVHVSAK;SEDKVIAVYDLGGGTFDISILEIQK;SQVFSTAADGQTQVEIK;VIAVYDLGGGTFDISILEIQK;VLENAEGAR;VQQTVQDLFGR	1;1;1;1;1;1;1	7	8	0.1546	15887;16981;18601;14350;14349;16703;2200;7088	-	Stress-70 protein, mitochondrial OS=Homo sapiens OX=9606 GN=HSPA9 PE=1 SV=2	347782	8087.94
sp|P81605|DCD_HUMAN	6.15269	NA	11276.8	DAVEDLESVGK;ENAGEDPGLAR	1;1	2	2	0.2	5013;4440	-	Dermcidin OS=Homo sapiens OX=9606 GN=DCD PE=1 SV=2	472815	59101.9
